# Supplementary material for: Poly(curcumin β-amino ester)-Based Tablet Formulation for a Sustained Release of Curcumin
Source: Gels. 2022 May 30;8(6):337. doi: 10.3390/gels8060337 (PMC9222275; doi:10.3390/gels8060337)
Supplement: Supplementary file 1 [file gels-08-00337-s001.zip]

Archive with 1 entries (1 files):
- gels-1674036-supplementary.pdf
